# Supplementary material for: “Do Health Messages Come from Mars or Venus?” The Effectiveness of Health Communication Depends on Gender Stereotypes in Messages
Source: Behav Sci (Basel). 2026 Jun 12;16(6):980. doi: 10.3390/bs16060980 (PMC13296204; doi:10.3390/bs16060980)
Supplement: Supplementary file 1 [file behavsci-16-00980-s001.zip]

Archive with 5 entries (5 files):
- Supplementary_Material_S1_SectionS1.pdf
- Supplementary_Material_S2_TableS1.pdf
- Supplementary_Material_S3_TableS2.pdf
- Supplementary_Material_S4_TableS3a.pdf
- Supplementary_Material_S4_TableS3b.pdf
